# Supplementary material for: A semiochemical view of the ecology of the seed beetle Acanthoscelides obtectus Say (Coleoptera: Chrysomelidae, Bruchinae)
Source: Ann Appl Biol. 2023 Sep 4;184(1):19–36. doi: 10.1111/aab.12862 (PMC10953445; doi:10.1111/aab.12862)
Supplement: Supplementary file 8 — Data S8. Supporting information. [file AAB-184-19-s006.xlsx]

## Sheet: Sheet1
Chemical	#	Concentration (w/w%)
		0 (controls) or 0.1		1		5
		Mean Eggs laid	Adults emerged	Mean Eggs laid	Adults emerged	Mean Eggs laid	Adults emerged
Average Control	1	29	44.6667	-	-	-	-
Average Bean	2	104.762	11.67	-	-	-	-
Glass bead	3	17.7143	*	-	-	-	-
L-Canavanine	4	44.7143	35	40.5714	2	33.7143	0
Hordenine sulphate	5	28.7143	0	20.8571	0	22.5714	0
Condensed tannin	6	26	33	28	0	*	*
Tannin	7	23.1429	38	22	0	26.7143	0
Picrotoxin	8	30.5714	0	49.7143	0	31.4286	0
Quinidine sulphate	9	51.7143	35	23.4286	0	29.7143	0
Syringic acid	10	26.8571	42	11	45	22.7143	33
Smilagenine	11	35.7143	20	37.8571	2	*	*
Vanillin	12	28.4286	40	35.5714	19	13.8571	10
Theophilline	13	31.7143	37	27.8571	0	30.1429	0
Naringin	14	31	41	9.2857	0	16.3333	47
Eserine sulphate	15	24	0	*	*	*	*
Morin	16	39.1429	43	25.8571	46	37.8571	2
Gallic acid	17	20.5714	43	21	41	17	0
Coumarin	18	47.1429	0	7.14286	0	1.42857	0
p-Arbutin	19	36.1429	30	51.2857	33	44.2857	33
Homoprotocatehuic acid	20	24.2857	37	35.2857	32	30.2857	1
Aesculin	21	35.4286	35	17	33	35	33
Caffeine	22	42.1429	32	34.7143	0	50.8571	0
Digitonine	23	13	18	18.7143	0	33.4286	0
Veronal-Na	24	47.1429	39	34.7143	0	*	*
Reserpine	25	28.2857	0	14.5714	0	*	*
Hecogenine	26	23.7143	46	31	7	*	*
Cinnamic acid	27	59.7143	26	21.4286	3	25	0
Umbelliferon	28	35.4286	31	37.7143	10	48.2857	3
Tomatine	29	37.1429	17	25	0	*	*
Rutin	30	24.4286	41	18.4286	50	40.7143	47
Salicine	31	37.8571	40	30.5714	46	33.8571	2
Isatin	32	18.1429	42	20.2857	47	32	0
Brucine	33	54.4286	0	25.8571	0	31.4286	0
Strychnine	34	35.8571	3	7.42857	0	33.4286	0
Quinine HCl	35	25	31	16.1429	30	29.2857	0
Ergotamine tartrate	36	29.7143	0	*	*	*	*
Codeine	37	29.1429	11	22.7143	0	48.1429	0
cis-Aconitic acid	38	48	37	25.2857	37	22.8571	0
Nicotine hydrogen tartrate	39	36.4286	0	20.7143	0	18.4286	0
Sodium oxalate	40	35.8571	37	13.7143	0	22.5714	0
Tropinone citrate	41	12.5714	45	19.2857	2	40	0
Atropine	42	18.1429	7	16.8571	0	38.1429	0
Genisteine	43	37.2857	43	29.5714	50	46.4286	19
Solasodine	44	36.4286	31	*	*	46	0
Vincamine	45	37.1429	0	25.5714	1	33.7143	0
